# Supplementary material for: Naturalistic Study of Depression Associated with Parkinson’s Disease in a National Public Neurological Referral Center in Mexico
Source: Brain Sci. 2022 Feb 28;12(3):326. doi: 10.3390/brainsci12030326 (PMC8945969; doi:10.3390/brainsci12030326)
Supplement: Supplementary file 1 [file brainsci-12-00326-s001.zip]

Archive with 1 entries (1 files):
- brainsci-1595117-supplementary.pdf
